# Supplementary material for: Antiherpetic Activity of Taurisolo®, a Grape Pomace Polyphenolic Extract
Source: Microorganisms. 2023 May 20;11(5):1346. doi: 10.3390/microorganisms11051346 (PMC10222725; doi:10.3390/microorganisms11051346)
Supplement: Supplementary file 1 [file microorganisms-11-01346-s001.zip]

Archive with 1 entries (1 files):
- microorganisms-2380645-supplementary.pdf
